# Supplementary material for: Highly Stretchable and Robust Electrochemical Sensor Based on 3D Graphene Oxide–CNT Composite for Detecting Ammonium in Sweat
Source: Biosensors (Basel). 2023 Mar 21;13(3):409. doi: 10.3390/bios13030409 (PMC10046566; doi:10.3390/bios13030409)
Supplement: Supplementary file 1 [file biosensors-13-00409-s001.zip]

Archive with 1 entries (1 files):
- biosensors-2266875-supplementary.pdf
